# Supplementary material for: Novel Insect Leaf-Mining after the End-Cretaceous Extinction and the Demise of Cretaceous Leaf Miners, Great Plains, USA
Source: PLoS One. 2014 Jul 24;9(7):e103542. doi: 10.1371/journal.pone.0103542 (PMC4110055; doi:10.1371/journal.pone.0103542)
Supplement: Table S1 — Rescored damage types on Mexican Hat census collection curated at USNM. (XLSX) [file pone.0103542.s001.xlsx]

## Sheet: Sheet1
Table S1. Rescored damage types on Mexican Hat census collection curated at USNM.
USNM locality	Field Number	Specimen Number	Fossil Identification	DT	DT	DT	DT	DT	DT
42090	1		Juglandiphyllites glabra	0	0	0	0	0	0
42090	5	USNM 560166	"Populus" nebrascensis	1	57	0	0	0	0
42090	6		Cercidiphyllum genetrix	1	0	0	0	0	0
42090	7		Zizyphoides flabella	0	0	0	0	0	0
42090	8		Zizyphoides flabella	0	0	0	0	0	0
42090	9		Zizyphoides flabella	1	17	0	0	0	0
42090	10	USNM 560134	Zizyphoides flabella	16	0	0	0	0	0
42090	11		Cercidiphyllum genetrix	46	12	0	0	0	0
42090	13		Zizyphoides flabella	0	0	0	0	0	0
42090	14		Zizyphoides flabella	0	0	0	0	0	0
42090	15		Zizyphoides flabella	1	0	0	0	0	0
42090	17		Zizyphoides flabella	17	46	0	0	0	0
42090	18		Cercidiphyllum genetrix	16	0	0	0	0	0
42090	19		Zizyphoides flabella	0	0	0	0	0	0
42090	21		Cercidiphyllum genetrix	0	0	0	0	0	0
42090	22		Zizyphoides flabella	17	0	0	0	0	0
42090	25		Zizyphoides flabella	1	0	0	0	0	0
42090	26	USNM 560169	Browniea serrata	1	2	3	8	0	0
42090	27		Zizyphoides flabella	8	1	0	0	0	0
42090	28		Zizyphoides flabella	29	0	0	0	0	0
42090	29		Zizyphoides flabella	0	0	0	0	0	0
42090	30		Cercidiphyllum genetrix	0	0	0	0	0	0
42090	31		Zizyphoides flabella	32	33	0	0	0	0
42090	32		Zizyphoides flabella	0	0	0	0	0	0
42090	33		Zizyphoides flabella	1	0	0	0	0	0
42090	34		Platanus raynoldsii	12	0	0	0	0	0
42090	35		Zizyphoides flabella	0	0	0	0	0	0
42090	36		Cercidiphyllum genetrix	16	0	0	0	0	0
42090	37		"Populus" nebrascensis	0	0	0	0	0	0
42090	38		Zizyphoides flabella	46	0	0	0	0	0
42090	39		"Populus" nebrascensis	0	0	0	0	0	0
42090	40	USNM 560116	Platanus raynoldsii	11	0	0	0	0	0
42090	42		"Populus" nebrascensis	0	0	0	0	0	0
42090	43		Zizyphoides flabella	0	0	0	0	0	0
42090	44		Cercidiphyllum genetrix	0	0	0	0	0	0
42090	45		Zizyphoides flabella	0	0	0	0	0	0
42090	46		Cercidiphyllum genetrix	23	0	0	0	0	0
42090	47		Zizyphoides flabella	32	0	0	0	0	0
42090	48		Browniea serrata	0	0	0	0	0	0
42090	49		Cercidiphyllum genetrix	0	0	0	0	0	0
42090	50		Cercidiphyllum genetrix	0	0	0	0	0	0
42090	52		Cercidiphyllum genetrix	0	0	0	0	0	0
42090	53		"Populus" nebrascensis	0	0	0	0	0	0
42090	54		Zizyphoides flabella	32	0	0	0	0	0
42090	55		Cercidiphyllum genetrix	0	0	0	0	0	0
42090	56		Zizyphoides flabella	0	0	0	0	0	0
42090	57		Cercidiphyllum genetrix	0	0	0	0	0	0
42090	58		Zizyphoides flabella	0	0	0	0	0	0
42090	59		Cercidiphyllum genetrix	0	0	0	0	0	0
42090	60		Zizyphoides flabella	1	0	0	0	0	0
42090	61		Cercidiphyllum genetrix	0	0	0	0	0	0
42090	62		Zizyphoides flabella	0	0	0	0	0	0
42090	63		Cercidiphyllum genetrix	0	23	0	0	0	0
42090	65		Cercidiphyllum genetrix	0	0	0	0	0	0
42090	66		Platanus raynoldsii	0	0	0	0	0	0
42090	68		Cercidiphyllum genetrix	32	0	0	0	0	0
42090	69		Zizyphoides flabella	0	0	0	0	0	0
42090	70		Zizyphoides flabella	0	0	0	0	0	0
42090	71		Zizyphoides flabella	0	0	0	0	0	0
42090	72		Platanus raynoldsii	0	0	0	0	0	0
42090	73		Zizyphoides flabella	46	0	0	0	0	0
42090	74	USNM 560135	Zizyphoides flabella	56	0	0	0	0	0
42090	75		Zizyphoides flabella	0	0	0	0	0	0
42090	76		Zizyphoides flabella	46	17	0	0	0	0
42090	77		Cercidiphyllum genetrix	0	16	0	0	0	0
42090	79		Zizyphoides flabella	0	0	0	0	0	0
42090	80	USNM 560155	Lauraceae sp. 1	46	0	0	0	0	0
42090	81		Cercidiphyllum genetrix	0	0	0	0	0	0
42090	82		Cercidiphyllum genetrix	16	1	0	0	0	0
42090	83		Zizyphoides flabella	29	0	0	0	0	0
42090	84		Cercidiphyllum genetrix	0	0	0	0	0	0
42090	85	USNM 560150	Cercidiphyllum genetrix	41	0	0	0	0	0
42090	86		Cercidiphyllum genetrix	0	0	0	0	0	0
42090	87		Zizyphoides flabella	29	0	0	0	0	0
42090	88		Zizyphoides flabella	0	0	0	0	0	0
42090	89	USNM 560141	Zizyphoides flabella	32	33	34	0	0	0
42090	90		Zizyphoides flabella	12	0	0	0	0	0
42090	91		Zizyphoides flabella	17	29	12	0	0	0
42090	92		Cercidiphyllum genetrix	12	0	0	0	0	0
42090	93		Zizyphoides flabella	0	0	0	0	0	0
42090	94		Zizyphoides flabella	56	0	0	0	0	0
42090	95		"Populus" nebrascensis	46	0	0	0	0	0
42090	96		Zizyphoides flabella	0	0	0	0	0	0
42090	97		Zizyphoides flabella	11	7	0	0	0	0
42090	98		Zizyphoides flabella	0	0	0	0	0	0
42090	99		Zizyphoides flabella	0	0	0	0	0	0
42090	100		Zizyphoides flabella	17	0	0	0	0	0
42090	101	USNM 498160	Zizyphoides flabella	41	0	0	0	0	0
42090	102		Zizyphoides flabella	0	0	0	0	0	0
42090	103		Cercidiphyllum genetrix	0	0	0	0	0	0
42090	104		Cercidiphyllum genetrix	46	0	0	0	0	0
42090	105		Zizyphoides flabella	1	0	0	0	0	0
42090	106	USNM 560165	"Populus" nebrascensis	16	46	0	0	0	0
42090	107	USNM 560115	Platanus raynoldsii	23	0	0	0	0	0
42090	108	USNM 560145	Cercidiphyllum genetrix	12	0	0	0	0	0
42090	109		Cercidiphyllum genetrix	0	0	0	0	0	0
42090	110		"Populus" nebrascensis	1	3	2	0	0	0
42090	111		Cercidiphyllum genetrix	0	0	0	0	0	0
42090	112		Zizyphoides flabella	12	0	0	0	0	0
42090	113	USNM 560140	Zizyphoides flabella	11	0	0	0	0	0
42090	114		Zizyphoides flabella	17	1	0	0	0	0
42090	115		Platanus raynoldsii	36	0	0	0	0	0
42090	116		Cercidiphyllum genetrix	0	0	0	0	0	0
42090	118		Zizyphoides flabella	46	0	0	0	0	0
42090	119		Platanus raynoldsii	0	0	0	0	0	0
42090	120		Cercidiphyllum genetrix	46	0	0	0	0	0
42090	121	USNM 560149	Cercidiphyllum genetrix	23	0	0	0	0	0
42090	122	USNM 560137	Zizyphoides flabella	16	29	0	0	0	0
42090	124	USNM 560170	Browniea serrata	3	1	0	0	0	0
42090	125		"Populus" nebrascensis	0	0	0	0	0	0
42090	126		Zizyphoides flabella	46	0	0	0	0	0
42090	128		Zizyphoides flabella	0	0	0	0	0	0
42090	129		Cercidiphyllum genetrix	0	0	0	0	0	0
42090	130		Zizyphoides flabella	46	0	0	0	0	0
42090	132		Zizyphoides flabella	1	0	0	0	0	0
42090	133		Cercidiphyllum genetrix	2	0	0	0	0	0
42090	134		Cercidiphyllum genetrix	16	0	0	0	0	0
42090	135	USNM 498158	"Populus" nebrascensis	91	0	0	0	0	0
42090	136		Lauraceae sp. 2	0	0	0	0	0	0
42090	137		Cercidiphyllum genetrix	1	0	0	0	0	0
42090	138	USNM 560167	"Populus" nebrascensis	2	11	0	0	0	0
42090	140		Cercidiphyllum genetrix	0	0	0	0	0	0
42090	141	USNM 560177	Paranymphaea crassifolia	1	0	0	0	0	0
42090	142		Zizyphoides flabella	0	0	0	0	0	0
42090	143		Zizyphoides flabella	0	0	0	0	0	0
42090	144		Zizyphoides flabella	0	0	0	0	0	0
42090	145		Zizyphoides flabella	0	0	0	0	0	0
42090	146		Platanus raynoldsii	0	0	0	0	0	0
42090	147		"Populus" nebrascensis	1	2	3	0	0	0
42090	148	USNM 560172	Browniea serrata	46	0	0	0	0	0
42090	149		Cercidiphyllum genetrix	23	0	0	0	0	0
42090	150		Cercidiphyllum genetrix	0	0	0	0	0	0
42090	151		“Ficus” artocarpoides	0	0	0	0	0	0
42090	152	USNM 560171	Browniea serrata	1	3	32	34	0	0
42090	153		"Populus" nebrascensis	1	2	0	0	0	0
42090	154		Platanus raynoldsii	0	0	0	0	0	0
42090	155		Zizyphoides flabella	46	0	0	0	0	0
42090	156		Zizyphoides flabella	0	0	0	0	0	0
42090	157	USNM 560138	Zizyphoides flabella	3	7	5	15	0	0
42090	158	USNM 560136	Zizyphoides flabella	91	5	0	0	0	0
42090	160		Cercidiphyllum genetrix	0	0	0	0	0	0
42090	161	USNM 560168	"Populus" nebrascensis	34	0	0	0	0	0
42090	162		Zizyphoides flabella	91	0	0	0	0	0
42090	163		"Populus" nebrascensis	0	0	0	0	0	0
42090	164		Lauraceae sp. 2	12	33	0	0	0	0
42090	165		"Populus" nebrascensis	1	2	4	0	0	0
42090	166		Zizyphoides flabella	91	1	0	0	0	0
42090	167		Platanus raynoldsii	46	11	0	0	0	0
42090	168		Zizyphoides flabella	91	0	0	0	0	0
42090	169		Zizyphoides flabella	0	0	0	0	0	0
42090	170		Zizyphoides flabella	0	0	0	0	0	0
42090	171		Zizyphoides flabella	16	0	0	0	0	0
42090	172		Cercidiphyllum genetrix	46	0	0	0	0	0
42090	173	USNM 560147	Cercidiphyllum genetrix	46	56	0	0	0	0
42090	174		Zizyphoides flabella	17	2	0	0	0	0
42090	175	USNM 560142	Zizyphoides flabella	91	16	56	0	0	0
42090	176		Zizyphoides flabella	0	0	0	0	0	0
42090	177		Zizyphoides flabella	46	0	0	0	0	0
42090	178		Platanus raynoldsii	104	5	23	0	0	0
42090	179		Browniea serrata	0	0	0	0	0	0
42090	180		Zizyphoides flabella	0	0	0	0	0	0
42090	181	USNM 560143	Zizyphoides flabella	1	91	0	0	0	0
42090	182		Platanus raynoldsii	2	0	0	0	0	0
42090	183		Platanus raynoldsii	0	0	0	0	0	0
42090	184		Platanus raynoldsii	1	0	0	0	0	0
42090	185		Platanus raynoldsii	0	0	0	0	0	0
42090	186		Platanus raynoldsii	1	16	0	0	0	0
42090	187		Platanus raynoldsii	46	2	3	12	0	0
42090	188		Platanus raynoldsii	0	0	0	0	0	0
42090	189		Platanus raynoldsii	4	2	3	0	0	0
42090	190		Dicot 1	0	0	0	0	0	0
42090	191		Platanus raynoldsii	16	1	0	0	0	0
42090	192		Juglandiphyllites glabra	0	0	0	0	0	0
42090	193		Juglandiphyllites glabra	0	0	0	0	0	0
42090	194		Juglandiphyllites glabra	0	0	0	0	0	0
42090	195		Dicot 1	0	0	0	0	0	0
42090	196		Juglandiphyllites glabra	0	0	0	0	0	0
42090	198	USNM 560180	Dicot 1	12	15	0	0	0	0
42090	199		"Populus" nebrascensis	0	0	0	0	0	0
42090	200		Juglandiphyllites glabra	0	0	0	0	0	0
42090	201		Platanus raynoldsii	1	2	104	0	0	0
42090	203	USNM 498161	Cercidiphyllum genetrix	1	2	11	91	0	0
42090	204	USNM 498156	Platanus raynoldsii	91	0	0	0	0	0
42090	206		Platanus raynoldsii	2	0	0	0	0	0
42090	207		Zizyphoides flabella	0	0	0	0	0	0
42090	208		"Populus" nebrascensis	1	2	46	0	0	0
42090	212		Platanus raynoldsii	58	0	0	0	0	0
42090	215		Zizyphoides flabella	16	46	0	0	0	0
42090	217		Dicot 1	0	0	0	0	0	0
42090	218		Platanus raynoldsii	1	2	0	0	0	0
42090	219		Lauraceae sp. 2	46	1	0	0	0	0
42090	220		Dicot 1	0	0	0	0	0	0
42090	221		Platanus raynoldsii	2	0	0	0	0	0
42090	223		Juglandiphyllites glabra	0	0	0	0	0	0
42090	224		Platanus raynoldsii	1	104	0	0	0	0
42090	226		Platanus raynoldsii	1	0	0	0	0	0
42090	227		Lauraceae sp. 2	0	0	0	0	0	0
42090	228		Platanus raynoldsii	0	0	0	0	0	0
42090	229	USNM 560148	Cercidiphyllum genetrix	30	46	0	0	0	0
42090	230		Platanus raynoldsii	0	0	0	0	0	0
42090	231		Juglandiphyllites glabra	0	0	0	0	0	0
42090	233		Platanus raynoldsii	91	104	46	16	0	0
42090	235		Platanus raynoldsii	104	0	0	0	0	0
42090	236		Platanus raynoldsii	1	91	0	0	0	0
42090	237		Platanus raynoldsii	0	0	0	0	0	0
42090	238		Platanus raynoldsii	0	0	0	0	0	0
42090	239	USNM 560111	Platanus raynoldsii	1	3	17	0	0	0
42090	240		Platanus raynoldsii	5	1	2	3	46	0
42090	241		Zizyphoides flabella	46	0	0	0	0	0
42090	242	USNM 560126	Juglandiphyllites glabra	16	0	0	0	0	0
42090	243		Platanus raynoldsii	1	104	0	0	0	0
42090	244		Zizyphoides flabella	17	0	0	0	0	0
42090	246		Platanus raynoldsii	0	0	0	0	0	0
42090	247		Platanus raynoldsii	2	32	0	0	0	0
42090	248		Platanus raynoldsii	1	0	0	0	0	0
42090	249	USNM 560139	Zizyphoides flabella	1	3	46	0	0	0
42090	250		Platanus raynoldsii	104	0	0	0	0	0
42090	251		Platanus raynoldsii	0	0	0	0	0	0
42090	252		Lauraceae sp. 2	1	12	8	0	0	0
42090	253		Platanus raynoldsii	0	0	0	0	0	0
42090	254		Platanus raynoldsii	11	104	4	0	0	0
42090	255		Lauraceae sp. 2	1	0	0	0	0	0
42090	257		Platanus raynoldsii	3	5	0	0	0	0
42090	259		Juglandiphyllites glabra	0	0	0	0	0	0
42090	260		Juglandiphyllites glabra	1	0	0	0	0	0
42090	262		Lauraceae sp. 2	29	0	0	0	0	0
42090	263		Juglandiphyllites glabra	0	0	0	0	0	0
42090	264		Platanus raynoldsii	16	104	0	0	0	0
42090	266		Juglandiphyllites glabra	0	0	0	0	0	0
42090	267	USNM 560114	Platanus raynoldsii	46	0	0	0	0	0
42090	268		Platanus raynoldsii	0	0	0	0	0	0
42090	269		Platanus raynoldsii	32	0	0	0	0	0
42090	270		Platanus raynoldsii	29	1	0	0	0	0
42090	271		Platanus raynoldsii	91	104	0	0	0	0
42090	272		Platanus raynoldsii	0	0	0	0	0	0
42090	273	USNM 560174	cf. Ternstroemites aureavallis	33	0	0	0	0	0
42090	274		Platanus raynoldsii	32	15	3	29	0	0
42090	275		Platanus raynoldsii	0	0	0	0	0	0
42090	276		Platanus raynoldsii	2	104	0	0	0	0
42090	277		Platanus raynoldsii	0	0	0	0	0	0
42090	278		Platanus raynoldsii	0	0	0	0	0	0
42090	279	USNM 560109	Platanus raynoldsii	5	12	0	0	0	0
42090	282		Juglandiphyllites glabra	0	0	0	0	0	0
42090	283		Lauraceae sp. 2	0	0	0	0	0	0
42090	284	USNM 560105	Platanus raynoldsii	15	1	32	33	0	0
42090	286		Lauraceae sp. 2	5	46	0	0	0	0
42090	287	USNM 560108	Platanus raynoldsii	2	8	0	0	0	0
42090	288	USNM 560124	Juglandiphyllites glabra	4	92	0	0	0	0
42090	289		Platanus raynoldsii	104	0	0	0	0	0
42090	290		Dicot 1	2	0	0	0	0	0
42090	291		Platanus raynoldsii	0	0	0	0	0	0
42090	292		Juglandiphyllites glabra	1	0	0	0	0	0
42090	293		cf. Ternstroemites aureavallis	0	0	0	0	0	0
42090	294	USNM 560161	Lauraceae sp. 2	1	46	29	0	0	0
42090	295	USNM 560157	Lauraceae sp. 2	1	2	32	0	0	0
42090	297	USNM 560160	Lauraceae sp. 2	15	0	0	0	0	0
42090	298		Cercidiphyllum genetrix	15	33	0	0	0	0
42090	299		Lauraceae sp. 2	0	0	0	0	0	0
42090	300		Platanus raynoldsii	1	2	5	104	0	0
42090	302		Platanus raynoldsii	2	1	12	0	0	0
42090	303		Cercidiphyllum genetrix	32	0	0	0	0	0
42090	304	USNM 560158	Lauraceae sp. 2	8	0	0	0	0	0
42090	305		Lauraceae sp. 2	0	0	0	0	0	0
42090	306	USNM 560159	Lauraceae sp. 2	7	12	0	0	0	0
42090	307		Dicot 1	0	0	0	0	0	0
42090	308		Platanus raynoldsii	2	3	0	0	0	0
42090	309		Juglandiphyllites glabra	0	0	0	0	0	0
42090	310	USNM 560128	Juglandiphyllites glabra	46	0	0	0	0	0
42090	311		Platanus raynoldsii	0	0	0	0	0	0
42090	312		Juglandiphyllites glabra	0	0	0	0	0	0
42090	313		Lauraceae sp. 2	0	0	0	0	0	0
42090	314	USNM 560125	Juglandiphyllites glabra	5	0	0	0	0	0
42090	315		Platanus raynoldsii	0	0	0	0	0	0
42090	316		Dicot 1	0	0	0	0	0	0
42090	317	USNM 560162	Lauraceae sp. 2	48	0	0	0	0	0
42090	318	USNM 560130	Juglandiphyllites glabra	32	0	0	0	0	0
42090	319		Platanus raynoldsii	46	104	0	0	0	0
42090	320		Platanus raynoldsii	0	0	0	0	0	0
42090	322		Juglandiphyllites glabra	0	0	0	0	0	0
42090	323		Juglandiphyllites glabra	0	0	0	0	0	0
42090	324		Juglandiphyllites glabra	0	0	0	0	0	0
42090	325	USNM 560106	Platanus raynoldsii	1	2	3	16	0	0
42090	326	USNM 560119	Platanus raynoldsii	91	0	0	0	0	0
42090	327		Juglandiphyllites glabra	0	0	0	0	0	0
42090	328		Platanus raynoldsii	1	0	0	0	0	0
42090	329		Platanus raynoldsii	0	0	0	0	0	0
42090	330		Paleonelumbo macroloba	0	0	0	0	0	0
42090	331		Lauraceae sp. 2	0	0	0	0	0	0
42090	332		Platanus raynoldsii	0	0	0	0	0	0
42090	333		Platanus raynoldsii	0	0	0	0	0	0
42090	334		Lauraceae sp. 2	12	0	0	0	0	0
42090	335	USNM 560175	Paleonelumbo macroloba	0	0	0	0	0	0
42090	336	USNM 560183	Dicot 4	14	0	0	0	0	0
42090	337		Lauraceae sp. 2	2	7	0	0	0	0
42090	338	USNM 560131	Juglandiphyllites glabra	91	0	0	0	0	0
42090	339	USNM 560144	Cercidiphyllum genetrix	3	2	0	0	0	0
42090	340		Lauraceae sp. 2	0	0	0	0	0	0
42090	341		Platanus raynoldsii	46	32	0	0	0	0
42090	342		Platanus raynoldsii	3	5	14	15	7	0
42090	343		Platanus raynoldsii	0	0	0	0	0	0
42090	344		Platanus raynoldsii	0	0	0	0	0	0
42090	345		Platanus raynoldsii	0	0	0	0	0	0
42090	346		"Populus" nebrascensis	0	0	0	0	0	0
42090	347		Platanus raynoldsii	0	0	0	0	0	0
42090	348		Juglandiphyllites glabra	0	0	0	0	0	0
42090	349		Juglandiphyllites glabra	0	0	0	0	0	0
42090	350	USNM 560117	Platanus raynoldsii	32	0	0	0	0	0
42090	351		Platanus raynoldsii	46	91	0	0	0	0
42090	352		Cercidiphyllum genetrix	0	0	0	0	0	0
42090	354		Platanus raynoldsii	0	0	0	0	0	0
42090	355	USNM 560122	Platanus raynoldsii	36	0	0	0	0	0
42090	356		Platanus raynoldsii	1	2	3	5	0	0
42090	357		Platanus raynoldsii	1	2	3	16	91	0
42090	359		Platanus raynoldsii	1	2	3	0	0	0
42090	360		Juglandiphyllites glabra	0	0	0	0	0	0
42090	361		Juglandiphyllites glabra	0	0	0	0	0	0
42090	362	USNM 560163	Lauraceae sp. 2	new dt	5	3	0	0	0
42090	363		Platanus raynoldsii	0	0	0	0	0	0
42090	364		Platanus raynoldsii	0	0	0	0	0	0
42090	365		Platanus raynoldsii	0	0	0	0	0	0
42090	366		"Populus" nebrascensis	2	0	0	0	0	0
42090	367		Juglandiphyllites glabra	0	0	0	0	0	0
42090	368	USNM 560132	Juglandiphyllites glabra	91	0	0	0	0	0
42090	369		Juglandiphyllites glabra	0	0	0	0	0	0
42090	371		Cercidiphyllum genetrix	16	46	0	0	0	0
42090	372	USNM 560121	Platanus raynoldsii	36	0	0	0	0	0
42090	373		Juglandiphyllites glabra	0	0	0	0	0	0
42090	374		Platanus raynoldsii	5	1	3	2	104	0
42090	376		Platanus raynoldsii	2	36	0	0	0	0
42090	378		Juglandiphyllites glabra	0	0	0	0	0	0
42090	379		Juglandiphyllites glabra	0	0	0	0	0	0
42090	380		Juglandiphyllites glabra	1	0	0	0	0	0
42090	381	USNM 560178	Dicot 1	2	4	36	0	0	0
42090	382		"Populus" nebrascensis	1	2	0	0	0	0
42090	383		Dicot 1	15	12	0	0	0	0
42090	384		Juglandiphyllites glabra	0	0	0	0	0	0
42090	385		Lauraceae sp. 2	0	0	0	0	0	0
42090	386		Platanus raynoldsii	4	16	0	0	0	0
42090	387		Dicot 1	2	0	0	0	0	0
42090	388		Platanus raynoldsii	1	29	0	0	0	0
42090	389	USNM 560118	Platanus raynoldsii	1	29	32	5	104	91
42090	390	USNM 560182	Dicot 3	2	0	0	0	0	0
42090	391	USNM 560164	Lauraceae sp. 2	1	2	11	12	0	0
42090	392		Platanus raynoldsii	0	0	0	0	0	0
42090	393		Juglandiphyllites glabra	0	0	0	0	0	0
42090	395		“Ficus” artocarpoides	2	0	0	0	0	0
42090	396	USNM 560146	Cercidiphyllum genetrix	15	32	33	34	0	0
42090	397		Platanus raynoldsii	104	0	0	0	0	0
42090	398		Platanus raynoldsii	1	2	104	0	0	0
42090	399	USNM 498159	Juglandiphyllites glabra	105	0	0	0	0	0
42090	400		Juglandiphyllites glabra	2	1	3	0	0	0
42090	401		Juglandiphyllites glabra	0	0	0	0	0	0
42090	402		Juglandiphyllites glabra	0	0	0	0	0	0
42090	403		Juglandiphyllites glabra	0	0	0	0	0	0
42090	404		Platanus raynoldsii	29	2	0	0	0	0
42090	406		Platanus raynoldsii	0	0	0	0	0	0
42090	407		Platanus raynoldsii	46	0	0	0	0	0
42090	408		Platanus raynoldsii	1	0	0	0	0	0
42090	409		Platanus raynoldsii	19	0	0	0	0	0
42090	410	USNM 560113	Platanus raynoldsii	1	29	16	91	0	0
42090	411		Platanus raynoldsii	29	46	0	0	0	0
42090	412		Juglandiphyllites glabra	0	0	0	0	0	0
42090	413		Lauraceae sp. 2	46	0	0	0	0	0
42090	414		Juglandiphyllites glabra	0	0	0	0	0	0
42090	415		Juglandiphyllites glabra	0	0	0	0	0	0
42090	417		Platanus raynoldsii	91	104	0	0	0	0
42090	418		Juglandiphyllites glabra	0	0	0	0	0	0
42090	419	USNM 560173	“Ficus” artocarpoides	2	3	5	0	0	0
42090	420		Platanus raynoldsii	0	0	0	0	0	0
42090	421	USNM 560123	Juglandiphyllites glabra	12	0	0	0	0	0
42090	422		Juglandiphyllites glabra	0	0	0	0	0	0
42090	423	USNM 560110	Platanus raynoldsii	16	56	0	0	0	0
42090	424		Platanus raynoldsii	2	0	0	0	0	0
42090	425		“Ficus” artocarpoides	0	0	0	0	0	0
42090	427		Platanus raynoldsii	0	0	0	0	0	0
42090	428		Platanus raynoldsii	0	0	0	0	0	0
42090	429		Platanus raynoldsii	2	1	0	0	0	0
42090	432		Lauraceae sp. 2	0	0	0	0	0	0
42090	433		Platanus raynoldsii	46	0	0	0	0	0
42090	434		Juglandiphyllites glabra	0	0	0	0	0	0
42090	437		Platanus raynoldsii	1	2	104	0	0	0
42090	438		Juglandiphyllites glabra	0	0	0	0	0	0
42090	439		Platanus raynoldsii	0	0	0	0	0	0
42090	440		Platanus raynoldsii	0	0	0	0	0	0
42090	441		Platanus raynoldsii	46	0	0	0	0	0
42090	442	USNM 560156	Lauraceae sp. 2	12	13	0	0	0	0
42090	443		Platanus raynoldsii	0	0	0	0	0	0
42090	444		Juglandiphyllites glabra	0	0	0	0	0	0
42090	446		Platanus raynoldsii	0	0	0	0	0	0
42090	449	USNM 560176	Polyptera manningii	0	0	0	0	0	0
42090	451		Platanus raynoldsii	1	2	4	33	0	0
42090	452		Juglandiphyllites glabra	0	0	0	0	0	0
42090	453		"Populus" nebrascensis	3	4	0	0	0	0
42090	454		Platanus raynoldsii	1	104	0	0	0	0
42090	455	USNM 560181	Dicot 2	2	0	0	0	0	0
42090	457	USNM 560112	Platanus raynoldsii	19	0	0	0	0	0
42090	458		Platanus raynoldsii	1	2	104	0	0	0
42090	459		Platanus raynoldsii	1	16	0	0	0	0
42090	460	USNM 560129	Juglandiphyllites glabra	1	11	0	0	0	0
42090	464		Platanus raynoldsii	1	0	0	0	0	0
42090	465		Platanus raynoldsii	16	33	0	0	0	0
42090	466		Platanus raynoldsii	91	0	0	0	0	0
42090	467		Platanus raynoldsii	1	104	0	0	0	0
42090	468		"Populus" nebrascensis	0	0	0	0	0	0
42090	469		Platanus raynoldsii	0	0	0	0	0	0
42090	470		Platanus raynoldsii	0	0	0	0	0	0
42090	471		Platanus raynoldsii	29	0	0	0	0	0
42090	472		Platanus raynoldsii	1	104	0	0	0	0
42090	474		Platanus raynoldsii	1	2	3	29	0	0
42090	475		Juglandiphyllites glabra	1	0	0	0	0	0
42090	476		Juglandiphyllites glabra	3	0	0	0	0	0
42090	477		Platanus raynoldsii	0	0	0	0	0	0
42090	478		Platanus raynoldsii	0	0	0	0	0	0
42090	479		Platanus raynoldsii	0	0	0	0	0	0
42090	480		Platanus raynoldsii	2	4	0	0	0	0
42090	481		Juglandiphyllites glabra	2	46	0	0	0	0
42090	482		Platanus raynoldsii	0	0	0	0	0	0
42090	483		Platanus raynoldsii	0	0	0	0	0	0
42090	484		Juglandiphyllites glabra	0	0	0	0	0	0
42090	486	USNM 560107	Platanus raynoldsii	4	5	3	0	0	0
42090	487	USNM 498155	Platanus raynoldsii	1	36	0	0	0	0
42090	488	USNM 560127	Juglandiphyllites glabra	19	0	0	0	0	0
42090	489		Juglandiphyllites glabra	0	0	0	0	0	0
42090	490		Lauraceae sp. 2	0	0	0	0	0	0
42090	492		Platanus raynoldsii	104	0	0	0	0	0
42090	493		Platanus raynoldsii	1	14	0	0	0	0
42090	494		Platanus raynoldsii	1	104	0	0	0	0
42090	495		Platanus raynoldsii	1	11	0	0	0	0
42090	496		Platanus raynoldsii	1	104	0	0	0	0
42090	497		Platanus raynoldsii	0	0	0	0	0	0
42090	502	USNM 560120	Platanus raynoldsii	91	2	46	16	0	0
42090	503		Platanus raynoldsii	1	48	104	0	0	0
42090	504		Platanus raynoldsii	3	104	1	0	0	0
42090	505		Platanus raynoldsii	1	0	0	0	0	0
42090	506		Platanus raynoldsii	2	104	0	0	0	0
42090	509		Platanus raynoldsii	29	104	0	0	0	0
42090	510		Platanus raynoldsii	1	104	0	0	0	0
42090	513		Cercidiphyllum genetrix	46	0	0	0	0	0
Fragments
42090	445	USNM 498157	Juglandiphyllites glabra	29	92	0	0	0	0
42090	281	USNM 560133	Juglandiphyllites glabra	42	0	0	0	0	0
42090	358	USNM 560179	Dicot 1	91	0	0	0	0	0
42090	245	USNM 560184	dicot leaf indet.	54	0	0	0	0	0
42090	301	USNM 560185	dicot leaf indet.	54	0	0	0	0	0
